# Supplementary material for: Free and Protected Protease in the Diet of Lactating Jersey Cows: Effects on Performance, Milk Quality, Metabolism, Nutrient Digestibility, Microbiota, and Ruminal Environment
Source: Animals (Basel). 2026 Jun 22;16(12):1926. doi: 10.3390/ani16121926 (PMC13295378; doi:10.3390/ani16121926)
Supplement: Supplementary file 1 [file animals-16-01926-s001.zip]

Archive with 1 entries (1 files):
- animals-4272391-supplementary.pdf
